# Supplementary material for: DNA Methylation Aberrations in Dimethylarsinic Acid-Induced Bladder Carcinogenesis
Source: Cancers (Basel). 2023 Nov 3;15(21):5274. doi: 10.3390/cancers15215274 (PMC10648661; doi:10.3390/cancers15215274)
Supplement: Supplementary file 1 [file cancers-15-05274-s001.zip]

Archive with 2 entries (2 files):
- Supplementary Figure 1 and 2 .pdf
- Supplementary Table S1 .xlsx
